# Supplementary material for: Antiviral Evaluation of New Synthetic Bioconjugates Based on GA-Hecate: A New Class of Antivirals Targeting Different Steps of Zika Virus Replication
Source: Molecules. 2023 Jun 21;28(13):4884. doi: 10.3390/molecules28134884 (PMC10343505; doi:10.3390/molecules28134884)
Supplement: Supplementary file 1 [file molecules-28-04884-s001.zip]

Archive with 1 entries (1 files):
- molecules-2432352-supplementary.pdf
